# Supplementary material for: Apple Pomace and Performance, Intestinal Morphology and Microbiota of Weaned Piglets—A Weaning Strategy for Gut Health?
Source: Microorganisms. 2021 Mar 10;9(3):572. doi: 10.3390/microorganisms9030572 (PMC7998770; doi:10.3390/microorganisms9030572)
Supplement: Supplementary file 1 [file microorganisms-09-00572-s001.zip]

Archive with 1 entries (1 files):
- microorganisms-1119071-supplementary.docx
